# Supplementary material for: COVIDOUTCOME—estimating COVID severity based on mutation signatures in the SARS-CoV-2 genome
Source: Database (Oxford). 2021 Jun 26;2021:baab020. doi: 10.1093/database/baab020 (PMC8106440; doi:10.1093/database/baab020)
Supplement: baab020_Supp [file baab020_supp.zip]

Archive with 3 entries (3 files):
- Supplemental_Table_1.xls
- Supplemental_Table_2.xls
- Supplemental_Table_3.xlsx
